# Supplementary material for: Need of care in interpreting Google Trends-based COVID-19 infodemiological study results: potential risk of false-positivity
Source: BMC Med Res Methodol. 2021 Jul 18;21:147. doi: 10.1186/s12874-021-01338-2 (PMC8286439; doi:10.1186/s12874-021-01338-2)
Supplement: Supplementary file 3 — Additional file 3. P-value/FDR results of all keywords in each country (excluding Japan). P-value/FDR results of all English symptom keywords as listed in the left-most row, for each country (excluding Japan) and each statistical condition (lag order 4-8, Spearman’s rank correlation or granger-causality, and p-value or FDR). Abbreviations: AU, Australia; CA, Canada; GB, Great Britain; IE, Ireland; IN, India; JP, Japan; SG, Singapore; US, United States; ZA, South Africa; FDR, false discovery rate. [file 12874_2021_1338_MOESM3_ESM.csv]

	AU_Lag4_Granger-p	AU_Lag4_Granger-FDR	AU_Lag4_Spearman-p	AU_Lag4_Spearman-FDR	AU_Lag4_Granger(opposite)-p	AU_Lag4_Granger(opposite)-FDR	AU_Lag6_Granger-p	AU_Lag6_Granger-FDR	AU_Lag6_Spearman-p	AU_Lag6_Spearman-FDR	AU_Lag6_Granger(opposite)-p	AU_Lag6_Granger(opposite)-FDR	AU_Lag8_Granger-p	AU_Lag8_Granger-FDR	AU_Lag8_Spearman-p	AU_Lag8_Spearman-FDR	AU_Lag8_Granger(opposite)-p	AU_Lag8_Granger(opposite)-FDR	CA_Lag4_Granger-p	CA_Lag4_Granger-FDR	CA_Lag4_Spearman-p	CA_Lag4_Spearman-FDR	CA_Lag4_Granger(opposite)-p	CA_Lag4_Granger(opposite)-FDR	CA_Lag6_Granger-p	CA_Lag6_Granger-FDR	CA_Lag6_Spearman-p	CA_Lag6_Spearman-FDR	CA_Lag6_Granger(opposite)-p	CA_Lag6_Granger(opposite)-FDR	CA_Lag8_Granger-p	CA_Lag8_Granger-FDR	CA_Lag8_Spearman-p	CA_Lag8_Spearman-FDR	CA_Lag8_Granger(opposite)-p	CA_Lag8_Granger(opposite)-FDR	GB_Lag4_Granger-p	GB_Lag4_Granger-FDR	GB_Lag4_Spearman-p	GB_Lag4_Spearman-FDR	GB_Lag4_Granger(opposite)-p	GB_Lag4_Granger(opposite)-FDR	GB_Lag6_Granger-p	GB_Lag6_Granger-FDR	GB_Lag6_Spearman-p	GB_Lag6_Spearman-FDR	GB_Lag6_Granger(opposite)-p	GB_Lag6_Granger(opposite)-FDR	GB_Lag8_Granger-p
malaise	0.348	0.447	0.023	0.037	0.218	0.64	0.348	0.447	0.023	0.037	0.218	0.64	0.348	0.447	0.023	0.037	0.218	0.611	0.084	0.154	0.125	0.163	0.661	0.957	0.084	0.144	0.125	0.163	0.661	0.957	0.084	0.144	0.125	0.163	0.661	0.957	0.027	0.074	0.021	0.029	0.002	0.053	0.272	0.467	0.021	0.029	0.004	0.103	0.272
fatigue	0.295	0.447	0.564	0.608	0.372	0.665	0.295	0.447	0.564	0.608	0.372	0.682	0.295	0.447	0.564	0.608	0.372	0.694	0.222	0.349	0.679	0.732	0.449	0.895	0.521	0.597	0.679	0.732	0.09	0.38	0.521	0.597	0.679	0.732	0.09	0.412	0.057	0.121	<0.001	<0.001	0.011	0.197	0.17	0.331	<0.001	<0.001	0.027	0.487	0.018
tired	0.349	0.447	0.098	0.132	0.677	0.886	0.349	0.447	0.098	0.132	0.677	0.895	0.349	0.447	0.098	0.132	0.677	0.895	0.004	0.012	0.928	0.928	0.308	0.706	0.004	0.012	0.928	0.928	0.308	0.706	0.004	0.012	0.928	0.928	0.308	0.737	0.398	0.499	0.431	0.483	0.827	0.941	0.529	0.63	0.431	0.483	0.963	0.983	0.081
anorexia	0.393	0.46	0.67	0.682	0.39	0.67	0.393	0.46	0.67	0.682	0.39	0.691	0.393	0.46	0.67	0.682	0.39	0.694	0.463	0.541	<0.001	<0.001	0.039	0.245	0.463	0.549	<0.001	<0.001	0.039	0.245	0.463	0.549	<0.001	<0.001	0.039	0.307	0.983	0.983	0.001	0.002	0.781	0.941	0.979	0.979	0.001	0.002	0.703	0.983	0.979
diarrhea	0.333	0.447	<0.001	<0.001	0.967	0.967	0.333	0.447	<0.001	<0.001	0.967	0.967	0.333	0.447	<0.001	<0.001	0.967	0.967	<0.001	<0.001	0.001	0.002	0.239	0.627	<0.001	<0.001	0.001	0.002	0.239	0.598	<0.001	<0.001	0.001	0.002	0.239	0.627	0.017	0.048	0.006	0.008	0.666	0.941	0.002	0.02	0.006	0.008	0.818	0.983	0.002
constipation	0.39	0.46	<0.001	<0.001	0.038	0.3	0.39	0.46	<0.001	<0.001	0.038	0.3	0.39	0.46	<0.001	<0.001	0.038	0.3	0.458	0.541	0.001	0.003	0.024	0.245	0.458	0.549	0.001	0.003	0.024	0.245	0.458	0.549	0.001	0.003	0.024	0.307	0.107	0.183	<0.001	<0.001	0.311	0.941	0.347	0.528	<0.001	<0.001	0.441	0.983	0.347
abdominal pain	0.314	0.447	0.515	0.578	0.282	0.65	0.314	0.447	0.515	0.578	0.282	0.65	0.314	0.447	0.515	0.578	0.282	0.65	0.355	0.473	0.148	0.189	0.609	0.931	0.355	0.484	0.148	0.189	0.609	0.931	0.355	0.484	0.148	0.189	0.609	0.931	0.581	0.652	0.005	0.007	0.591	0.941	0.492	0.63	0.005	0.007	0.196	0.983	0.09
stomach ache	0.196	0.359	0.062	0.089	0.362	0.665	0.196	0.359	0.062	0.089	0.362	0.682	0.196	0.359	0.062	0.089	0.362	0.694	0.364	0.473	0.004	0.007	0.05	0.251	0.469	0.549	0.004	0.007	0.128	0.47	0.469	0.549	0.004	0.007	0.128	0.503	0.322	0.431	0.257	0.3	0.55	0.941	0.429	0.605	0.257	0.3	0.569	0.983	0.429
nausea	0.485	0.555	0.007	0.013	0.351	0.665	0.485	0.555	0.007	0.013	0.351	0.682	0.485	0.555	0.007	0.013	0.351	0.694	0.982	0.982	<0.001	<0.001	0.044	0.245	0.982	0.982	<0.001	<0.001	0.044	0.245	0.982	0.982	<0.001	<0.001	0.044	0.307	0.889	0.905	<0.001	<0.001	0.724	0.941	0.63	0.68	<0.001	<0.001	0.769	0.983	0.432
vomiting	0.04	0.105	<0.001	<0.001	0.319	0.665	0.04	0.105	<0.001	<0.001	0.319	0.675	0.04	0.105	<0.001	<0.001	0.319	0.675	0.305	0.442	0.329	0.376	0.191	0.604	0.305	0.442	0.329	0.376	0.191	0.575	0.305	0.442	0.329	0.376	0.191	0.601	0.187	0.278	<0.001	<0.001	0.809	0.941	0.348	0.528	<0.001	<0.001	0.818	0.983	0.43
chest pain	0.09	0.199	<0.001	<0.001	0.7	0.886	0.09	0.199	<0.001	<0.001	0.7	0.895	0.09	0.199	<0.001	<0.001	0.7	0.895	0.001	0.004	<0.001	<0.001	0.844	0.987	0.001	0.004	<0.001	<0.001	0.844	0.99	0.001	0.004	<0.001	<0.001	0.844	0.99	0.002	0.013	<0.001	<0.001	0.908	0.941	0.031	0.112	<0.001	<0.001	0.876	0.983	0.084
dyspnea	0.882	0.898	<0.001	<0.001	0.819	0.947	0.882	0.898	<0.001	<0.001	0.819	0.947	0.882	0.898	<0.001	<0.001	0.819	0.959	0.344	0.473	<0.001	<0.001	0.391	0.827	0.344	0.484	<0.001	<0.001	0.391	0.796	0.344	0.484	<0.001	<0.001	0.391	0.827	0.003	0.016	<0.001	<0.001	0.375	0.941	0.004	0.031	<0.001	<0.001	0.317	0.983	0.004
shortness of breath	<0.001	<0.001	<0.001	<0.001	0.789	0.943	<0.001	<0.001	<0.001	<0.001	0.789	0.947	<0.001	<0.001	<0.001	<0.001	0.789	0.959	0.001	0.002	<0.001	<0.001	0.926	0.99	0.001	0.002	<0.001	<0.001	0.926	0.99	0.001	0.002	<0.001	<0.001	0.926	0.99	0.002	0.014	<0.001	<0.001	0.906	0.941	0.063	0.181	<0.001	<0.001	0.964	0.983	0.002
short of breath	0.618	0.653	0.004	0.009	0.034	0.3	0.618	0.653	0.004	0.009	0.034	0.3	0.618	0.653	0.004	0.009	0.034	0.3	0.11	0.188	<0.001	0.001	0.829	0.987	0.11	0.183	<0.001	0.001	0.829	0.99	0.11	0.183	<0.001	0.001	0.829	0.99	0.054	0.119	<0.001	<0.001	0.614	0.941	0.175	0.331	<0.001	<0.001	0.732	0.983	0.175
pneumonia	<0.001	0.001	0.142	0.182	0.861	0.947	<0.001	0.001	0.142	0.182	0.861	0.947	<0.001	<0.001	0.142	0.182	0.929	0.967	0.001	0.003	<0.001	0.001	0.891	0.99	0.001	0.003	<0.001	0.001	0.891	0.99	0.001	0.003	<0.001	0.001	0.891	0.99	0.001	0.013	0.871	0.904	0.569	0.941	0.02	0.087	0.871	0.904	0.573	0.983	0.02
cough	<0.001	<0.001	0.011	0.019	0.172	0.629	<0.001	<0.001	0.011	0.019	0.172	0.629	<0.001	<0.001	0.011	0.019	0.172	0.592	<0.001	<0.001	<0.001	0.001	0.865	0.99	<0.001	<0.001	<0.001	0.001	0.865	0.99	<0.001	<0.001	<0.001	0.001	0.865	0.99	0.006	0.024	0.511	0.562	0.856	0.941	0.012	0.066	0.511	0.562	0.986	0.986	0.012
sputum	<0.001	0.001	0.051	0.075	0.941	0.967	<0.001	0.001	0.051	0.075	0.941	0.967	<0.001	0.001	0.051	0.075	0.941	0.967	0.02	0.05	0.228	0.279	0.947	0.99	0.02	0.047	0.228	0.279	0.947	0.99	0.02	0.047	0.228	0.279	0.947	0.99	0.009	0.03	0.077	0.092	0.344	0.941	0.09	0.225	0.077	0.092	0.75	0.983	0.09
runny nose	<0.001	<0.001	<0.001	<0.001	0.233	0.64	<0.001	<0.001	<0.001	<0.001	0.233	0.64	<0.001	<0.001	<0.001	<0.001	0.233	0.611	<0.001	<0.001	<0.001	<0.001	0.29	0.706	<0.001	<0.001	<0.001	<0.001	0.29	0.693	<0.001	<0.001	<0.001	<0.001	0.29	0.725	0.006	0.024	<0.001	<0.001	0.883	0.941	<0.001	0.003	<0.001	<0.001	0.934	0.983	<0.001
stuffy nose	0.005	0.018	<0.001	<0.001	0.173	0.629	0.005	0.017	<0.001	<0.001	0.173	0.629	0.005	0.016	<0.001	<0.001	0.173	0.592	0.036	0.079	0.008	0.012	0.296	0.706	0.005	0.016	0.008	0.012	0.606	0.931	0.005	0.016	0.008	0.012	0.606	0.931	0.001	0.013	<0.001	<0.001	0.531	0.941	0.002	0.02	<0.001	<0.001	0.507	0.983	0.002
nasal discharge	0.512	0.575	0.661	0.682	0.465	0.692	0.512	0.575	0.661	0.682	0.465	0.711	0.512	0.575	0.661	0.682	0.465	0.711	0.592	0.664	0.003	0.006	0.505	0.895	0.592	0.664	0.003	0.006	0.505	0.895	0.592	0.664	0.003	0.006	0.505	0.895	0.067	0.137	0.709	0.75	0.799	0.941	0.149	0.304	0.709	0.75	0.867	0.983	<0.001
rhinitis	0.036	0.099	<0.001	<0.001	0.404	0.673	0.036	0.099	<0.001	<0.001	0.404	0.694	0.036	0.099	<0.001	<0.001	0.404	0.694	0.361	0.473	<0.001	0.001	0.038	0.245	0.361	0.484	<0.001	0.001	0.038	0.245	0.368	0.484	<0.001	0.001	0.069	0.379	0.814	0.861	<0.001	<0.001	0.402	0.941	0.969	0.979	<0.001	<0.001	0.491	0.983	0.969
sneeze	0.01	0.035	<0.001	<0.001	0.244	0.64	0.01	0.033	<0.001	<0.001	0.244	0.64	0.003	0.011	<0.001	<0.001	0.393	0.694	0.474	0.543	<0.001	<0.001	0.589	0.931	0.044	0.084	<0.001	<0.001	0.344	0.727	0.044	0.084	<0.001	<0.001	0.344	0.756	0.709	0.774	<0.001	<0.001	0.642	0.941	0.656	0.694	<0.001	<0.001	0.782	0.983	0.656
sore throat	0.001	0.003	<0.001	0.001	0.008	0.15	0.001	0.003	<0.001	0.001	0.008	0.15	0.001	0.003	<0.001	0.001	0.008	0.15	<0.001	<0.001	0.001	0.002	0.911	0.99	<0.001	<0.001	0.001	0.002	0.911	0.99	<0.001	<0.001	0.001	0.002	0.911	0.99	0.013	0.041	<0.001	<0.001	0.678	0.941	0.006	0.035	<0.001	<0.001	0.93	0.983	0.006
throat pain	0.642	0.666	0.153	0.191	0.003	0.075	0.642	0.666	0.153	0.191	0.003	0.075	0.642	0.666	0.153	0.191	0.003	0.075	0.244	0.372	0.005	0.008	0.987	0.99	0.244	0.372	0.005	0.008	0.987	0.99	0.244	0.372	0.005	0.008	0.987	0.99	0.04	0.095	<0.001	<0.001	0.763	0.941	0.099	0.227	<0.001	<0.001	0.734	0.983	0.099
fever	<0.001	<0.001	0.444	0.519	0.677	0.886	<0.001	<0.001	0.444	0.519	0.677	0.895	<0.001	<0.001	0.444	0.519	0.677	0.895	<0.001	<0.001	0.005	0.008	0.744	0.987	<0.001	<0.001	0.005	0.008	0.744	0.99	<0.001	<0.001	0.005	0.008	0.744	0.99	0.031	0.081	0.994	0.994	0.912	0.941	0.227	0.402	0.994	0.994	0.959	0.983	0.227
chills	0.001	0.006	<0.001	<0.001	0.364	0.665	0.001	0.005	<0.001	<0.001	0.364	0.682	0.001	0.002	<0.001	<0.001	0.817	0.959	<0.001	<0.001	0.008	0.012	0.521	0.895	<0.001	<0.001	0.008	0.012	0.521	0.895	<0.001	<0.001	0.008	0.012	0.521	0.895	0.054	0.119	<0.001	<0.001	0.368	0.941	0.098	0.227	<0.001	<0.001	0.459	0.983	0.098
cold	0.043	0.107	<0.001	0.001	0.441	0.692	0.043	0.107	<0.001	0.001	0.441	0.711	0.043	0.107	<0.001	0.001	0.441	0.711	0.202	0.327	0.088	0.121	0.748	0.987	0.202	0.318	0.088	0.121	0.748	0.99	0.202	0.318	0.088	0.121	0.748	0.99	0.147	0.23	0.956	0.974	0.611	0.941	0.118	0.249	0.956	0.974	0.706	0.983	0.118
sense of smell	0.025	0.073	0.004	0.009	0.936	0.967	0.025	0.073	0.004	0.009	0.936	0.967	0.025	0.073	0.004	0.009	0.936	0.967	0.011	0.029	<0.001	<0.001	0.081	0.341	0.011	0.029	<0.001	<0.001	0.081	0.37	0.011	0.027	<0.001	<0.001	0.081	0.403	0.001	0.011	<0.001	<0.001	0.941	0.941	0.02	0.087	<0.001	<0.001	0.739	0.983	0.02
sense of taste	0.232	0.412	0.008	0.014	0.967	0.967	0.232	0.412	0.008	0.014	0.967	0.967	0.232	0.412	0.008	0.014	0.967	0.967	0.062	0.122	<0.001	0.001	0.041	0.245	0.062	0.114	<0.001	0.001	0.041	0.245	0.062	0.114	<0.001	0.001	0.041	0.307	<0.001	0.001	<0.001	<0.001	0.803	0.941	0.002	0.02	<0.001	<0.001	0.798	0.983	0.002
loss of smell	<0.001	0.001	0.001	0.002	0.03	0.3	<0.001	0.001	0.001	0.002	0.03	0.3	<0.001	<0.001	0.001	0.002	0.03	0.3	0.001	0.002	<0.001	<0.001	0.197	0.604	0.001	0.002	<0.001	<0.001	0.197	0.575	0.001	0.002	<0.001	<0.001	0.197	0.601	0.005	0.023	<0.001	<0.001	0.931	0.941	0.039	0.125	<0.001	<0.001	0.961	0.983	0.039
loss of taste	<0.001	0.001	<0.001	<0.001	0.065	0.4	<0.001	0.001	<0.001	<0.001	0.065	0.4	<0.001	<0.001	<0.001	<0.001	0.065	0.4	0.067	0.127	<0.001	<0.001	0.045	0.245	0.067	0.119	<0.001	<0.001	0.045	0.245	0.067	0.119	<0.001	<0.001	0.045	0.307	0.002	0.013	<0.001	<0.001	0.893	0.941	0.035	0.12	<0.001	<0.001	0.952	0.983	0.035
anosmia	<0.001	<0.001	<0.001	<0.001	0.183	0.629	<0.001	<0.001	<0.001	<0.001	0.183	0.629	<0.001	<0.001	<0.001	<0.001	0.183	0.592	0.011	0.029	<0.001	<0.001	0.786	0.987	0.022	0.049	<0.001	<0.001	0.96	0.99	0.022	0.049	<0.001	<0.001	0.96	0.99	0.364	0.476	<0.001	<0.001	0.621	0.941	0.073	0.2	<0.001	<0.001	0.625	0.983	0.034
dysgeusia	0.16	0.338	0.033	0.05	0.859	0.947	0.16	0.338	0.033	0.05	0.859	0.947	0.16	0.338	0.033	0.05	0.859	0.964	0.701	0.756	0.323	0.376	0.069	0.315	0.701	0.756	0.323	0.376	0.069	0.344	0.701	0.756	0.323	0.376	0.069	0.379	0.269	0.37	0.067	0.082	0.068	0.936	0.282	0.469	0.067	0.082	0.09	0.983	0.282
hair loss	0.535	0.588	0.074	0.102	0.011	0.15	0.535	0.588	0.074	0.102	0.011	0.15	0.535	0.588	0.074	0.102	0.011	0.15	<0.001	<0.001	<0.001	<0.001	0.99	0.99	<0.001	<0.001	<0.001	<0.001	0.99	0.99	<0.001	<0.001	<0.001	<0.001	0.99	0.99	0.129	0.209	<0.001	<0.001	0.141	0.941	0.087	0.225	<0.001	<0.001	0.266	0.983	0.087
loss of hair	0.268	0.433	0.004	0.009	0.22	0.64	0.268	0.433	0.004	0.009	0.22	0.64	0.268	0.433	0.004	0.009	0.22	0.611	0.091	0.161	0.003	0.006	0.007	0.182	0.021	0.047	0.003	0.006	0.002	0.091	0.021	0.047	0.003	0.006	0.002	0.091	0.453	0.542	0.001	0.002	0.789	0.941	0.547	0.63	0.001	0.002	0.631	0.983	0.547
bald	0.342	0.447	0.007	0.013	0.453	0.692	0.342	0.447	0.007	0.013	0.453	0.711	0.342	0.447	0.007	0.013	0.453	0.711	0.011	0.029	<0.001	<0.001	0.64	0.952	0.011	0.029	<0.001	<0.001	0.64	0.952	0.011	0.027	<0.001	<0.001	0.64	0.952	0.012	0.039	<0.001	<0.001	0.696	0.941	0.113	0.249	<0.001	<0.001	0.644	0.983	0.113
myalgia	0.024	0.072	<0.001	<0.001	0.454	0.692	0.024	0.072	<0.001	<0.001	0.454	0.711	0.024	0.072	<0.001	<0.001	0.454	0.711	0.973	0.982	0.001	0.002	0.03	0.245	0.973	0.982	0.001	0.002	0.03	0.245	0.928	0.945	0.001	0.002	0.163	0.578	0.107	0.183	<0.001	<0.001	0.612	0.941	0.029	0.112	<0.001	<0.001	0.768	0.983	0.013
muscle pain	0.251	0.432	0.258	0.315	0.09	0.469	0.251	0.432	0.258	0.315	0.09	0.469	0.251	0.432	0.258	0.315	0.09	0.469	0.165	0.276	0.054	0.076	0.102	0.4	0.165	0.268	0.054	0.076	0.102	0.4	0.165	0.268	0.054	0.076	0.102	0.43	0.247	0.349	<0.001	<0.001	0.564	0.941	0.355	0.528	<0.001	<0.001	0.659	0.983	0.355
arthralgia	0.012	0.039	0.64	0.677	0.709	0.886	<0.001	0.001	0.64	0.677	0.634	0.894	<0.001	0.001	0.64	0.677	0.634	0.894	0.429	0.524	0.725	0.767	0.839	0.987	0.429	0.536	0.725	0.767	0.839	0.99	0.429	0.536	0.725	0.767	0.839	0.99	0.399	0.499	0.001	0.002	0.916	0.941	0.558	0.63	0.001	0.002	0.965	0.983	0.558
joint pain	0.29	0.447	0.067	0.095	0.621	0.876	0.29	0.447	0.067	0.095	0.621	0.894	0.29	0.447	0.067	0.095	0.621	0.894	0.734	0.762	0.012	0.017	0.22	0.604	0.734	0.762	0.012	0.017	0.22	0.575	0.734	0.762	0.012	0.017	0.22	0.604	0.092	0.172	<0.001	<0.001	0.499	0.941	0.311	0.503	<0.001	<0.001	0.551	0.983	0.311
body aches	0.059	0.136	0.265	0.316	0.305	0.665	0.059	0.136	0.265	0.316	0.305	0.67	0.059	0.136	0.265	0.316	0.305	0.67	0.37	0.473	0.193	0.241	0.496	0.895	0.37	0.484	0.193	0.241	0.496	0.895	0.37	0.484	0.193	0.241	0.496	0.895	<0.001	<0.001	<0.001	<0.001	0.271	0.941	<0.001	0.005	<0.001	<0.001	0.397	0.983	<0.001
sore	<0.001	0.001	<0.001	<0.001	0.695	0.886	<0.001	0.001	<0.001	<0.001	0.695	0.895	<0.001	0.001	<0.001	<0.001	0.695	0.895	<0.001	0.001	0.864	0.897	0.797	0.987	<0.001	0.001	0.864	0.897	0.797	0.99	<0.001	0.001	0.864	0.897	0.797	0.99	0.037	0.093	<0.001	<0.001	0.638	0.941	0.006	0.035	<0.001	<0.001	0.754	0.983	0.006
pain	0.264	0.433	<0.001	<0.001	0.002	0.075	0.264	0.433	<0.001	<0.001	0.002	0.075	0.264	0.433	<0.001	<0.001	0.002	0.075	<0.001	<0.001	<0.001	<0.001	0.01	0.182	<0.001	<0.001	<0.001	<0.001	0.01	0.182	<0.001	<0.001	<0.001	<0.001	0.01	0.182	0.228	0.33	0.005	0.007	0.568	0.941	0.671	0.696	0.005	0.007	0.718	0.983	0.671
eye pain	0.303	0.447	0.129	0.168	0.855	0.947	0.303	0.447	0.129	0.168	0.855	0.947	0.303	0.447	0.129	0.168	0.855	0.964	0.002	0.007	0.003	0.006	0.499	0.895	0.002	0.007	0.003	0.006	0.499	0.895	0.002	0.007	0.003	0.006	0.499	0.895	0.094	0.172	0.025	0.032	0.625	0.941	0.403	0.584	0.025	0.032	0.248	0.983	0.403
congestion	0.967	0.967	0.494	0.566	0.133	0.61	0.967	0.967	0.494	0.566	0.133	0.61	0.967	0.967	0.494	0.566	0.133	0.592	0.028	0.065	0.928	0.928	0.328	0.722	0.028	0.058	0.928	0.928	0.328	0.722	0.028	0.058	0.928	0.928	0.328	0.753	0.008	0.03	0.002	0.003	0.223	0.941	0.204	0.373	0.002	0.003	0.212	0.983	0.204
headache	<0.001	0.001	<0.001	<0.001	0.284	0.65	<0.001	0.001	<0.001	<0.001	0.284	0.65	<0.001	0.001	<0.001	<0.001	0.284	0.65	<0.001	0.001	<0.001	<0.001	0.204	0.604	<0.001	0.001	<0.001	<0.001	0.204	0.575	<0.001	0.002	<0.001	<0.001	0.461	0.895	0.003	0.016	<0.001	<0.001	0.499	0.941	0.021	0.087	<0.001	<0.001	0.634	0.983	0.021
vertigo	0.609	0.653	0.002	0.004	0.05	0.344	0.609	0.653	0.002	0.004	0.05	0.344	0.609	0.653	0.002	0.004	0.05	0.344	0.06	0.122	0.001	0.002	0.711	0.987	0.012	0.03	0.001	0.002	0.804	0.99	0.006	0.016	0.001	0.002	0.708	0.99	0.451	0.542	0.027	0.034	0.319	0.941	0.448	0.616	0.027	0.034	0.421	0.983	0.448
dizziness	0.195	0.359	0.015	0.026	0.266	0.65	0.195	0.359	0.015	0.026	0.266	0.65	0.195	0.359	0.015	0.026	0.266	0.65	0.408	0.511	0.01	0.016	0.168	0.604	0.408	0.522	0.01	0.016	0.168	0.575	0.408	0.522	0.01	0.016	0.168	0.578	0.718	0.774	<0.001	<0.001	0.438	0.941	0.527	0.63	<0.001	<0.001	0.324	0.983	0.527
dizzy	0.37	0.452	0.031	0.048	0.536	0.776	0.37	0.452	0.031	0.048	0.536	0.797	0.37	0.452	0.031	0.048	0.536	0.797	0.715	0.756	<0.001	<0.001	0.595	0.931	0.715	0.756	<0.001	<0.001	0.595	0.931	0.715	0.756	<0.001	<0.001	0.595	0.931	0.5	0.573	<0.001	<0.001	0.316	0.941	0.561	0.63	<0.001	<0.001	0.191	0.983	0.561
memory loss	0.168	0.343	0.541	0.595	0.223	0.64	0.168	0.343	0.541	0.595	0.223	0.64	0.168	0.343	0.541	0.595	0.223	0.611	0.037	0.079	0.366	0.41	0.549	0.915	0.037	0.073	0.366	0.41	0.549	0.915	0.037	0.073	0.366	0.41	0.549	0.915	0.077	0.152	0.063	0.079	0.706	0.941	0.484	0.63	0.063	0.079	0.797	0.983	0.484
confusion	0.177	0.348	<0.001	<0.001	0.157	0.629	0.177	0.348	<0.001	<0.001	0.157	0.629	0.177	0.348	<0.001	<0.001	0.157	0.592	0.673	0.74	0.102	0.137	0.964	0.99	0.673	0.74	0.102	0.137	0.964	0.99	0.673	0.74	0.102	0.137	0.964	0.99	0.491	0.573	<0.001	<0.001	0.913	0.941	0.477	0.63	<0.001	<0.001	0.512	0.983	0.583
insomnia	0.055	0.131	<0.001	<0.001	0.757	0.926	0.055	0.131	<0.001	<0.001	0.757	0.947	0.055	0.131	<0.001	<0.001	0.757	0.947	0.005	0.017	0.023	0.033	0.775	0.987	0.005	0.016	0.023	0.033	0.775	0.99	0.005	0.016	0.023	0.033	0.775	0.99	0.864	0.896	0.599	0.646	0.701	0.941	0.542	0.63	0.599	0.646	0.695	0.983	0.047
anxiety	0.365	0.452	0.002	0.004	0.094	0.469	0.365	0.452	0.002	0.004	0.094	0.469	0.365	0.452	0.002	0.004	0.094	0.469	0.304	0.442	0.305	0.365	0.003	0.181	0.304	0.442	0.305	0.365	0.003	0.091	0.304	0.442	0.305	0.365	0.003	0.091	0.163	0.249	0.002	0.003	0.159	0.941	0.056	0.17	0.002	0.003	0.096	0.983	0.056
numbness	0.343	0.447	0.811	0.811	0.899	0.967	0.343	0.447	0.811	0.811	0.899	0.967	0.343	0.447	0.811	0.811	0.899	0.967	0.024	0.059	0.596	0.656	0.209	0.604	0.024	0.052	0.596	0.656	0.209	0.575	0.024	0.052	0.596	0.656	0.209	0.604	0.11	0.183	0.287	0.328	0.45	0.941	0.574	0.632	0.287	0.328	0.505	0.983	0.574
[truncated: 95 more columns]
