# Supplementary material for: Need of care in interpreting Google Trends-based COVID-19 infodemiological study results: potential risk of false-positivity
Source: BMC Med Res Methodol. 2021 Jul 18;21:147. doi: 10.1186/s12874-021-01338-2 (PMC8286439; doi:10.1186/s12874-021-01338-2)
Supplement: Supplementary file 4 — Additional file 4. P-value/FDR results of all keywords in Japan. P-value/FDR results of all Japanese symptom keywords in Japan as listed in the left-most row, for each statistical condition (lag order 4-8, Spearman’s rank correlation or granger-causality, and p-value or FDR). Abbreviations: AU, Australia; CA, Canada; GB, Great Britain; IE, Ireland; IN, India; JP, Japan; SG, Singapore; US, United States; ZA, South Africa; FDR, false discovery rate. [file 12874_2021_1338_MOESM4_ESM.csv]

	JP_Lag4_Granger-p	JP_Lag4_Granger-FDR	JP_Lag4_Spearman-p	JP_Lag4_Spearman-FDR	JP_Lag4_Granger(opposite)-p	JP_Lag4_Granger(opposite)-FDR	JP_Lag6_Granger-p	JP_Lag6_Granger-FDR	JP_Lag6_Spearman-p	JP_Lag6_Spearman-FDR	JP_Lag6_Granger(opposite)-p	JP_Lag6_Granger(opposite)-FDR	JP_Lag8_Granger-p	JP_Lag8_Granger-FDR	JP_Lag8_Spearman-p	JP_Lag8_Spearman-FDR	JP_Lag8_Granger(opposite)-p	JP_Lag8_Granger(opposite)-FDR
Ó´	<0.001	0.001	<0.001	<0.001	0.252	0.718	<0.001	0.001	<0.001	<0.001	0.252	0.739	<0.001	0.001	<0.001	<0.001	0.252	0.723
æJ	0.249	0.557	<0.001	0.001	0.362	0.759	0.249	0.557	<0.001	0.001	0.362	0.759	0.249	0.507	<0.001	0.001	0.362	0.768
¾é¢	0.779	0.932	0.128	0.163	0.482	0.759	0.779	0.914	0.128	0.163	0.482	0.759	0.779	0.914	0.128	0.163	0.482	0.779
H~sU	0.338	0.557	0.013	0.018	0.32	0.759	0.338	0.557	0.013	0.018	0.32	0.759	0.338	0.53	0.013	0.018	0.32	0.751
º	0.17	0.494	0.401	0.453	0.764	0.972	0.17	0.494	0.401	0.453	0.764	0.972	0.028	0.141	0.401	0.453	0.951	0.999
Öé	0.652	0.829	0.006	0.01	0.296	0.753	0.652	0.829	0.006	0.01	0.296	0.753	0.652	0.812	0.006	0.01	0.296	0.723
 É	0.279	0.557	0.059	0.078	0.037	0.281	0.279	0.557	0.059	0.078	0.037	0.321	0.279	0.515	0.059	0.078	0.037	0.375
f«C	0.252	0.557	<0.001	<0.001	0.096	0.461	0.252	0.557	<0.001	<0.001	0.096	0.461	0.252	0.507	<0.001	<0.001	0.096	0.461
qf	0.827	0.934	<0.001	<0.001	0.835	0.999	0.827	0.917	<0.001	<0.001	0.835	0.999	0.827	0.917	<0.001	<0.001	0.835	0.999
¹É	0.008	0.071	<0.001	<0.001	0.279	0.739	0.008	0.071	<0.001	<0.001	0.279	0.739	0.008	0.071	<0.001	<0.001	0.279	0.723
¹ªÉ¢	0.061	0.288	<0.001	<0.001	0.68	0.906	0.039	0.184	<0.001	<0.001	0.604	0.849	0.039	0.159	<0.001	<0.001	0.604	0.868
Äzê	0.163	0.494	0.004	0.006	0.022	0.235	0.163	0.494	0.004	0.006	0.022	0.274	0.163	0.433	0.004	0.006	0.022	0.339
§Øê	0.229	0.557	<0.001	<0.001	0.001	0.033	0.229	0.557	<0.001	<0.001	0.001	0.033	0.229	0.5	<0.001	<0.001	0.001	0.033
Äz¢ï	0.032	0.183	<0.001	<0.001	0.572	0.831	0.032	0.167	<0.001	<0.001	0.572	0.831	0.032	0.144	<0.001	<0.001	0.572	0.851
¹ªêµ¢	0.059	0.288	<0.001	<0.001	0.995	0.999	0.059	0.259	<0.001	<0.001	0.995	0.999	0.059	0.213	<0.001	<0.001	0.995	0.999
x	0.822	0.934	0.001	0.001	0.999	0.999	0.822	0.917	0.001	0.001	0.999	0.999	0.822	0.917	0.001	0.001	0.999	0.999
P	0.114	0.43	<0.001	<0.001	0.415	0.759	0.019	0.121	<0.001	<0.001	0.363	0.759	0.021	0.117	<0.001	<0.001	0.287	0.723
á	0.015	0.117	<0.001	<0.001	0.078	0.434	0.015	0.117	<0.001	<0.001	0.078	0.434	0.015	0.104	<0.001	<0.001	0.078	0.434
@	0.356	0.557	<0.001	<0.001	0.098	0.461	0.356	0.557	<0.001	<0.001	0.098	0.461	0.356	0.53	<0.001	<0.001	0.098	0.461
@`	0.323	0.557	0.682	0.717	0.044	0.3	0.323	0.557	0.682	0.717	0.044	0.338	0.323	0.53	0.682	0.717	0.044	0.386
@ÃÜè	0.798	0.934	<0.001	<0.001	0.969	0.999	0.798	0.917	<0.001	<0.001	0.969	0.999	0.798	0.917	<0.001	<0.001	0.969	0.999
@	0.923	0.971	0.377	0.437	0.902	0.999	0.923	0.971	0.377	0.437	0.902	0.999	0.923	0.955	0.377	0.437	0.902	0.999
­µáÝ	0.332	0.557	<0.001	<0.001	0.078	0.434	0.332	0.557	<0.001	<0.001	0.078	0.434	0.332	0.53	<0.001	<0.001	0.078	0.434
AªÉ¢	0.026	0.174	0.001	0.001	0.163	0.562	0.02	0.121	0.001	0.001	0.278	0.739	0.02	0.117	0.001	0.001	0.278	0.723
ôªÉ	0.101	0.411	<0.001	<0.001	0.614	0.868	0.101	0.385	<0.001	<0.001	0.614	0.849	0.101	0.325	<0.001	<0.001	0.614	0.868
­M	0.423	0.629	<0.001	<0.001	0.373	0.759	0.423	0.629	<0.001	<0.001	0.373	0.759	0.423	0.614	<0.001	<0.001	0.373	0.768
M	0.257	0.557	0.494	0.538	0.498	0.759	0.257	0.557	0.494	0.538	0.498	0.759	0.257	0.507	0.494	0.538	0.498	0.779
«¦	0.88	0.949	0.755	0.781	0.891	0.999	0.741	0.891	0.755	0.781	0.947	0.999	0.186	0.473	0.755	0.781	0.931	0.999
¦C	0.887	0.949	0.035	0.047	0.399	0.759	0.887	0.949	0.035	0.047	0.399	0.759	0.887	0.933	0.035	0.047	0.399	0.779
ko	<0.001	0.008	<0.001	<0.001	0.852	0.999	<0.001	0.008	<0.001	<0.001	0.852	0.999	<0.001	0.008	<0.001	<0.001	0.852	0.999
¡o	0.002	0.025	<0.001	<0.001	0.488	0.759	0.002	0.025	<0.001	<0.001	0.488	0.759	0.002	0.025	<0.001	<0.001	0.488	0.779
koÙí	0.002	0.025	<0.001	<0.001	0.952	0.999	0.002	0.025	<0.001	<0.001	0.952	0.999	0.002	0.025	<0.001	<0.001	0.952	0.999
koáQ	0.002	0.025	<0.001	<0.001	0.475	0.759	0.002	0.025	<0.001	<0.001	0.475	0.759	0.002	0.025	<0.001	<0.001	0.475	0.779
É¨¢ªµÈ¢	0.2	0.538	0.258	0.314	0.918	0.999	0.2	0.538	0.258	0.314	0.918	0.999	0.2	0.476	0.258	0.314	0.918	0.999
¡oÙí	0.324	0.557	<0.001	<0.001	0.345	0.759	0.324	0.557	<0.001	<0.001	0.345	0.759	0.324	0.53	<0.001	<0.001	0.345	0.768
¡oáQ	0.12	0.43	<0.001	<0.001	0.49	0.759	0.12	0.43	<0.001	<0.001	0.49	0.759	0.12	0.365	<0.001	<0.001	0.49	0.779
¡ªµÈ¢	0.274	0.557	0.975	0.975	0.378	0.759	0.274	0.557	0.975	0.975	0.378	0.759	0.274	0.515	0.975	0.975	0.378	0.768
³¡³L	0.848	0.941	0.946	0.962	0.448	0.759	0.848	0.924	0.946	0.962	0.448	0.759	0.848	0.924	0.946	0.962	0.448	0.779
²¯Ñ	0.685	0.851	0.38	0.437	0.023	0.235	0.745	0.891	0.38	0.437	0.052	0.355	0.745	0.891	0.38	0.437	0.052	0.4
EÑ	0.307	0.557	<0.001	<0.001	0.447	0.759	0.307	0.557	<0.001	<0.001	0.447	0.759	0.059	0.213	<0.001	<0.001	0.672	0.906
Ñª²¯é	0.135	0.458	0.101	0.131	0.565	0.831	0.135	0.458	0.101	0.131	0.565	0.831	0.135	0.392	0.101	0.131	0.565	0.851
Í°	0.226	0.557	<0.001	<0.001	0.259	0.718	0.226	0.557	<0.001	<0.001	0.259	0.739	0.226	0.5	<0.001	<0.001	0.259	0.723
Ø÷É	0.308	0.557	0.006	0.01	0.021	0.235	0.308	0.557	0.006	0.01	0.021	0.274	0.308	0.53	0.006	0.01	0.021	0.339
ØÉ	0.999	0.999	0.001	0.001	0.999	0.999	0.999	0.999	0.001	0.001	0.999	0.999	0.868	0.929	0.001	0.001	0.851	0.999
ÖßÉ	0.203	0.538	0.544	0.582	0.957	0.999	0.203	0.538	0.544	0.582	0.957	0.999	0.203	0.476	0.544	0.582	0.957	0.999
SgÌÉÝ	0.469	0.665	<0.001	<0.001	0.831	0.999	0.469	0.665	<0.001	<0.001	0.831	0.999	0.469	0.65	<0.001	<0.001	0.831	0.999
ÉÝ	0.411	0.627	<0.001	<0.001	0.015	0.235	0.411	0.627	<0.001	<0.001	0.015	0.274	0.009	0.072	<0.001	<0.001	0.068	0.434
É¢	0.52	0.721	0.001	0.001	0.683	0.906	0.52	0.721	0.001	0.001	0.683	0.906	0.52	0.705	0.001	0.001	0.683	0.906
áÉ	0.996	0.999	0.02	0.028	0.493	0.759	0.996	0.999	0.02	0.028	0.493	0.759	0.996	0.996	0.02	0.028	0.493	0.779
[	0.542	0.735	<0.001	<0.001	0.431	0.759	0.542	0.735	<0.001	<0.001	0.431	0.759	0.542	0.719	<0.001	<0.001	0.431	0.779
ªÉ	0.356	0.557	<0.001	<0.001	0.007	0.219	0.356	0.557	<0.001	<0.001	0.007	0.219	0.356	0.53	<0.001	<0.001	0.007	0.219
ßÜ¢	0.34	0.557	0.302	0.361	0.759	0.972	0.33	0.557	0.302	0.361	0.732	0.95	0.34	0.53	0.302	0.361	0.759	0.985
L¯áQ	0.154	0.494	0.006	0.01	0.124	0.506	0.154	0.494	0.006	0.01	0.124	0.506	0.154	0.427	0.006	0.01	0.124	0.506
¬	0.467	0.665	<0.001	<0.001	0.803	0.999	0.467	0.665	<0.001	<0.001	0.803	0.999	0.467	0.65	<0.001	<0.001	0.803	0.999
ö	0.959	0.992	0.455	0.505	0.251	0.718	0.959	0.992	0.455	0.505	0.251	0.739	0.959	0.975	0.455	0.505	0.251	0.723
s°	0.598	0.776	0.003	0.006	0.215	0.69	0.598	0.776	0.003	0.006	0.215	0.729	0.598	0.759	0.003	0.006	0.215	0.723
°êÈ¢	0.098	0.411	0.009	0.014	0.626	0.868	0.098	0.385	0.009	0.014	0.626	0.849	0.098	0.325	0.009	0.014	0.626	0.868
sÀ	0.033	0.183	<0.001	<0.001	0.122	0.506	0.033	0.167	<0.001	<0.001	0.122	0.506	0.033	0.144	<0.001	<0.001	0.122	0.506
µÑê	0.569	0.755	0.228	0.283	0.166	0.562	0.569	0.755	0.228	0.283	0.166	0.595	0.569	0.739	0.228	0.283	0.166	0.595
áê	0.698	0.851	0.011	0.016	0.163	0.562	0.698	0.868	0.011	0.016	0.163	0.595	0.698	0.851	0.011	0.016	0.163	0.595
